# Supplementary material for: Land‐use change shifts and magnifies seasonal variations of the decomposer system in lowland tropical landscapes
Source: Ecol Evol. 2022 Jun 17;12(6):e9020. doi: 10.1002/ece3.9020 (PMC9205671; doi:10.1002/ece3.9020)
Supplement: Supplementary file 2 — Tables S1‐S5 [file ECE3-12-e9020-s002.xlsx]

## Sheet: Table S1
Table S1. Monthly averages of meteo-parameters. For each parameter, average values of daily means are given; ranges between average values of daily minima and maxima are given in square brackets. Below-canopy air temperature (°C) and relative humidity (%) were measured at 2 m height above the ground surface, soil temperature (°C) and soil moisture (vol. %) at 30 cm depth below the ground surface.
variable	Month	Rainforest	Rubber	Oil palm
AirRelativeHumidity	1	96.7 [84.7-100]	92.5 [72.8-100]	92.8 [74.1-100]
AirRelativeHumidity	2	98.5 [91.4-100]	95.3 [79.1-100]	94.2 [77.3-100]
AirRelativeHumidity	3	98.4 [91.1-100]	92.2 [72.3-100]	91.2 [73.1-99]
AirRelativeHumidity	4	95.5 [86-98.4]	93.4 [71.7-100]	94.1 [76.3-100]
AirRelativeHumidity	5	98.2 [89.4-100]	93.3 [73.8-100]	91.3 [71.5-99.9]
AirRelativeHumidity	6	97.7 [87.7-100]	93.2 [72.9-100]	91.5 [71.3-100]
AirRelativeHumidity	7	97.4 [87.1-100]	92.3 [72.3-100]	90.3 [70.5-99.7]
AirRelativeHumidity	8	97.5 [88.4-100]	83.2 [68-89.3]	88.7 [66.5-99.5]
AirRelativeHumidity	9	97 [85.4-99.9]	89.5 [62.9-100]	89.2 [64.7-100]
AirRelativeHumidity	10	97.8 [88.1-100]	91.7 [70-100]	90.2 [67.1-100]
AirRelativeHumidity	11	98.5 [90.8-100]	93.4 [74.9-100]	91.5 [69.8-100]
AirRelativeHumidity	12	98.2 [90.4-100]	93.1 [76.6-100]	91.6 [71.6-100]
AirTemp	1	24.5 [22.2-27.5]	25.4 [22.2-30.1]	25.7 [23-29.6]
AirTemp	2	23.6 [21.9-25.8]	24.8 [22.4-29.3]	23.8 [21.3-28.1]
AirTemp	3	24 [22-26.9]	26 [22.8-31.5]	24.6 [21.7-28.6]
AirTemp	4	24.4 [22.5-26.9]	25.5 [22.6-30.9]	25.3 [22.5-30.3]
AirTemp	5	24.7 [22.5-27.6]	26 [23-30.9]	26.4 [23.5-31.1]
AirTemp	6	24.3 [22.1-27.2]	25.6 [22.6-30.5]	26 [23-30.6]
AirTemp	7	24.1 [21.9-26.9]	25.4 [22.2-30.1]	25.8 [22.7-30.3]
AirTemp	8	24.1 [22-27]	25.4 [23.2-29.1]	25.8 [22.6-30.7]
AirTemp	9	24.4 [21.9-27.7]	26.2 [22.4-32.8]	26.1 [22.7-31.5]
AirTemp	10	24.4 [21.9-27.6]	25.9 [22.3-31.4]	26.3 [22.8-31.7]
AirTemp	11	24.2 [22.1-27.2]	25.5 [22.4-30.3]	26.1 [22.9-31.2]
AirTemp	12	24.1 [22.2-26.8]	25.5 [22.6-29.8]	26.1 [23.2-30.6]
SoilMoisture	1	30.8 [30.2-32]	38.6 [37.9-39.8]	35.8 [35.5-36.8]
SoilMoisture	2	34.6 [33.8-37.2]	42.1 [41.1-43.5]	35 [31.9-41.7]
SoilMoisture	3	34.3 [33.6-36.2]	na	34.5 [33-39.4]
SoilMoisture	4	32 [31-35.5]	46.4 [45.2-48.8]	28.5 [28-29.1]
SoilMoisture	5	33.4 [32.9-34.6]	40.8 [40.1-42.6]	34.3 [33.7-35.1]
SoilMoisture	6	31.3 [30.7-33.3]	40 [39.3-41.6]	34.8 [34.2-35.8]
SoilMoisture	7	30.1 [29.6-31.4]	37.5 [37-38]	32.4 [32.1-33]
SoilMoisture	8	31.1 [30.5-32.2]	30.4 [29.9-31]	30.4 [29.5-32.5]
SoilMoisture	9	29.1 [28.3-30.6]	30.2 [29.9-30.8]	26.2 [25.6-28.2]
SoilMoisture	10	32.9 [31.4-37]	32.3 [31.8-33.3]	30.5 [29.1-35.2]
SoilMoisture	11	34.2 [32.4-39.4]	33.1 [32.5-34.5]	33.6 [30.3-40.5]
SoilMoisture	12	33.9 [32.5-38.1]	32.9 [32.4-33.7]	31.3 [30.1-34.5]
SoilTemp	1	25.1 [24.9-25.3]	26.7 [26.5-27]	27.8 [27.6-28.1]
SoilTemp	2	25.1 [25-25.3]	26.6 [26.4-26.8]	27.4 [26.6-28.3]
SoilTemp	3	25.3 [25.1-25.5]	na	27.8 [27.1-28.7]
SoilTemp	4	25.1 [24.9-25.3]	26.3 [26-26.6]	27.4 [26.8-28.1]
SoilTemp	5	25.9 [25.7-26.1]	26.3 [26-26.7]	28 [27.6-28.5]
SoilTemp	6	25.2 [25-25.4]	26.1 [25.8-26.4]	27.7 [27.1-28.1]
SoilTemp	7	24.9 [24.7-25.1]	25.8 [25.5-26.1]	27.5 [27.1-27.9]
SoilTemp	8	25 [24.8-25.2]	25.7 [25.4-26]	27.8 [27.5-28.1]
SoilTemp	9	25.1 [24.9-25.4]	26.2 [25.9-26.5]	28.5 [28.1-28.9]
SoilTemp	10	25.5 [25.2-25.7]	25.9 [25.7-26.2]	28.5 [28.1-28.9]
SoilTemp	11	25.5 [25.2-25.7]	25.3 [25-25.6]	28.3 [27.9-28.7]
SoilTemp	12	25.4 [25.2-25.6]	25.3 [25-25.6]	28.2 [27.9-28.5]

## Sheet: Table S2
Table S2. Average values for each parameter in each Season and Layer. Standard deviations are given in brackets.
Variable		Layer	March	June	September	November
	Units
Animals
AnimalMetabolism	Joule per hour per 16x16 cm2 area	Litter	2.75 (3.69)	1.25 (1.49)	0.38 (0.29)	0.71 (0.58)
AnimalMetabolism	Joule per hour per 16x16 cm2 area	Soil	1.86 (1.45)	2.21 (1.88)	1.85 (1.07)	1.39 (0.74)
Coleoptera	individuals in a 16 x 16 cm sample	Litter	1.75 (2.26)	1.42 (2.23)	1 (1.54)	1.33 (1.15)
Coleoptera	individuals in a 16 x 16 cm sample	Soil	3.83 (3.71)	2.5 (2.5)	6.67 (8.26)	2.42 (2.27)
Collembola	individuals in a 16 x 16 cm sample	Litter	119.58 (141.12)	118.5 (124.35)	123.08 (149.93)	176.75 (126.63)
Collembola	individuals in a 16 x 16 cm sample	Soil	89 (48.37)	88.17 (66.05)	154.75 (80.7)	69.83 (37.73)
Diptera	individuals in a 16 x 16 cm sample	Litter	4.08 (2.94)	3.08 (3.03)	6.25 (11.5)	8.42 (7.01)
Diptera	individuals in a 16 x 16 cm sample	Soil	0.42 (1)	1.33 (1.87)	0.67 (1.23)	0.75 (0.87)
Formicidae	individuals in a 16 x 16 cm sample	Litter	11.83 (23.49)	1.92 (3.7)	0.42 (0.9)	2.17 (2.48)
Formicidae	individuals in a 16 x 16 cm sample	Soil	4.83 (5.17)	37.5 (110.63)	4.25 (5.72)	16.67 (28.64)
Mesostigmata	individuals in a 16 x 16 cm sample	Litter	52.75 (43.99)	60.17 (65.79)	49.08 (72.37)	93.83 (92.76)
Mesostigmata	individuals in a 16 x 16 cm sample	Soil	10.17 (14.22)	17.42 (17.64)	26 (15.25)	4.17 (3.04)
Oribatida	individuals in a 16 x 16 cm sample	Litter	219.08 (274.66)	265 (265.86)	273.25 (177.65)	370.5 (286.18)
Oribatida	individuals in a 16 x 16 cm sample	Soil	33.67 (37.87)	88.33 (47.38)	141.17 (119.15)	33.67 (24.94)
Psocoptera	individuals in a 16 x 16 cm sample	Litter	1.58 (1.68)	1.42 (1.73)	7.42 (8.58)	7.17 (5.97)
Psocoptera	individuals in a 16 x 16 cm sample	Soil	2.42 (2.27)	0.67 (0.89)	2.25 (2.96)	2.42 (2.27)
Symphyla	individuals in a 16 x 16 cm sample	Litter	1.42 (2.61)	4.92 (9.71)	0.67 (1.07)	3.5 (4.56)
Symphyla	individuals in a 16 x 16 cm sample	Soil	8.92 (9.16)	11.58 (17.04)	19.58 (28.14)	9.42 (13.24)
Microbial parameters
a15_0	nmol g-1 dry weight	Litter	12.4 (7.18)	8.43 (4.89)	6.55 (4.71)	19.8 (16.54)
a15_0	nmol g-1 dry weight	Soil	3.66 (1.57)	3.23 (0.86)	4.14 (1.34)	1.62 (0.83)
c18_2w6.9	nmol g-1 dry weight	Litter	65.52 (23.91)	75.14 (29.18)	50.79 (40.37)	49.6 (31.68)
c18_2w6.9	nmol g-1 dry weight	Soil	1 (0.77)	0.95 (0.83)	1.08 (0.85)	0.29 (0.37)
cy17_0	nmol g-1 dry weight	Litter	5.45 (1.88)	8.59 (6)	6.02 (6.82)	17.4 (7.73)
cy17_0	nmol g-1 dry weight	Soil	0.57 (0.68)	0.92 (0.79)	1.41 (0.93)	1.41 (0.59)
cy19_0	nmol g-1 dry weight	Litter	8.38 (8.12)	14.35 (6.2)	9.9 (5.18)	23.79 (13.37)
cy19_0	nmol g-1 dry weight	Soil	3.82 (3.49)	7.08 (5.95)	7.23 (3.62)	3.12 (4.3)
i15_0	nmol g-1 dry weight	Litter	24.98 (7.81)	18.11 (6.09)	14.73 (7.86)	32.02 (20.08)
i15_0	nmol g-1 dry weight	Soil	10.87 (2.73)	11.17 (4.36)	11.8 (3.67)	4.7 (4.19)
i16_0	nmol g-1 dry weight	Litter	14.21 (4.38)	11.33 (2.37)	10.54 (5.54)	15.68 (8.65)
i16_0	nmol g-1 dry weight	Soil	4.49 (1.87)	5.4 (3.65)	6.06 (2.24)	1.98 (2.73)
i17_0	nmol g-1 dry weight	Litter	5.64 (1.43)	4.35 (1.06)	3.13 (2.02)	5.92 (4.85)
i17_0	nmol g-1 dry weight	Soil	3.03 (0.96)	3.26 (1.22)	3.63 (1.13)	1.66 (1.12)
Bacteria_GramNeg	nmol g-1 dry weight	Litter	0.09 (0.03)	0.1 (0.02)	0.1 (0.04)	0.13 (0.05)
Bacteria_GramNeg	nmol g-1 dry weight	Soil	0.09 (0.05)	0.13 (0.03)	0.14 (0.02)	0.19 (0.06)
Bacteria_GramPos	nmol g-1 dry weight	Litter	0.14 (0.05)	0.09 (0.03)	0.1 (0.03)	0.13 (0.06)
Bacteria_GramPos	nmol g-1 dry weight	Soil	0.38 (0.05)	0.36 (0.06)	0.36 (0.06)	0.24 (0.07)
Fungi	nmol g-1 dry weight	Litter	0.16 (0.06)	0.15 (0.04)	0.14 (0.1)	0.09 (0.03)
Fungi	nmol g-1 dry weight	Soil	0.02 (0.01)	0.01 (0.01)	0.01 (0.01)	0.01 (0.01)
BasalRespiration	µg O2*h-1* g–1 soil dry weight	Litter	77.64 (34.01)	86.57 (28.56)	103.74 (55.94)	63.97 (24.17)
BasalRespiration	µg O2*h-1* g–1 soil dry weight	Soil	6.07 (3.11)	4.48 (2.93)	3.94 (2.15)	2.96 (1.14)
MicrobialC	Cmic; µg g–1 dry weight	Litter	12375.31 (7088.96)	7993.93 (3351.95)	7223.58 (3973.65)	11799.08 (6099.52)
MicrobialC	Cmic; µg g–1 dry weight	Soil	507.54 (210.73)	425.17 (160.91)	405.51 (173.78)	303.71 (112.71)
Litter and Soil parameters	g litter in a 16x16 cm2 area
LitterAmount	g litter in a 16x16 cm2 area	Litter	32.76 (19.65)	30.68 (18.4)	51 (16.32)	53.33 (24.78)
percentC	total C (%)	Litter	31.09 (7.51)	33.29 (8.02)	41.28 (6.79)	34.99 (6.33)
percentC	total C (%)	Soil	2.73 (0.96)	2.79 (1.43)	2.6 (0.87)	2.46 (0.86)
percentN	total N (%)	Litter	1.18 (0.3)	1.13 (0.31)	1.29 (0.19)	1.35 (0.26)
percentN	total N (%)	Soil	0.2 (0.07)	0.2 (0.08)	0.18 (0.06)	0.18 (0.05)
pH	pH(CaCl2)	Litter	4.68 (0.72)	4.69 (0.75)	4.9 (0.85)	5.04 (0.64)
pH	pH(CaCl2)	Soil	4.24 (0.5)	4.08 (0.4)	4.1 (0.28)	4.18 (0.27)
Roots	g fresh roots in g–1 dry weight	Litter	0.03 (0.02)	0.01 (0.01)	0.02 (0.02)	0.01 (0.01)
Roots	g fresh roots in g–1 dry weight	Soil	0.03 (0.02)	0.02 (0.01)	0.02 (0.02)	0.02 (0.01)
WaterContent	Wet weight (%)	Litter	0.63 (0.06)	0.59 (0.04)	0.55 (0.03)	0.65 (0.05)
WaterContent	Wet weight (%)	Soil	0.58 (0.01)	0.58 (0.03)	0.56 (0.01)	0.58 (0.02)

## Sheet: Table S3
Table S3. Average values for each parameter in each Season, Layer and Land use (F=rainforest, O=oil palm plantation, R=rubber plantation). Standard deviations are given in brackets. For unites see Table 1 and Table S2.
ParameterGroup	variable	Land use	Layer	March	June	September	November
Animal functional groups	Detritivores	F	Litter	0.121 (0.173)	0.276 (0.532)	0.077 (0.077)	0.264 (0.108)
Animal functional groups	Detritivores	F	Soil	0.227 (0.251)	0.242 (0.148)	0.759 (0.569)	0.22 (0.116)
Animal functional groups	Detritivores	O	Litter	2.641 (3.198)	1.654 (1.967)	0.045 (0.07)	0.112 (0.119)
Animal functional groups	Detritivores	O	Soil	1.434 (1.802)	1.416 (1.081)	1.029 (1.215)	0.722 (1.275)
Animal functional groups	Detritivores	R	Litter	4.105 (5.79)	0.695 (1.356)	0.101 (0.04)	0.46 (0.827)
Animal functional groups	Detritivores	R	Soil	1.737 (1.687)	1.741 (0.669)	0.83 (0.697)	0.421 (0.666)
Animal functional groups	Herbivores	F	Litter	0.052 (0.018)	0.055 (0.014)	0.088 (0.077)	0.058 (0.087)
Animal functional groups	Herbivores	F	Soil	0.035 (0.07)	0.007 (0.014)	0.084 (0.091)	0.018 (0.027)
Animal functional groups	Herbivores	O	Litter	0.008 (0.007)	0.007 (0.007)	0.003 (0.005)	0.025 (0.037)
Animal functional groups	Herbivores	O	Soil	0.043 (0.08)	0.019 (0.038)	0.021 (0.023)	0.021 (0.029)
Animal functional groups	Herbivores	R	Litter	0.026 (0.016)	0.034 (0.037)	0.147 (0.059)	0.028 (0.031)
Animal functional groups	Herbivores	R	Soil	0.023 (0.025)	0.001 (0.003)	0.051 (0.089)	0.067 (0.094)
Animal functional groups	Microbivores	F	Litter	0.29 (0.159)	0.292 (0.266)	0.229 (0.157)	0.351 (0.098)
Animal functional groups	Microbivores	F	Soil	0.168 (0.09)	0.251 (0.145)	0.499 (0.217)	0.212 (0.121)
Animal functional groups	Microbivores	O	Litter	0.054 (0.031)	0.125 (0.084)	0.025 (0.022)	0.117 (0.044)
Animal functional groups	Microbivores	O	Soil	0.132 (0.069)	0.125 (0.058)	0.174 (0.143)	0.076 (0.024)
Animal functional groups	Microbivores	R	Litter	0.037 (0.026)	0.063 (0.055)	0.119 (0.031)	0.143 (0.106)
Animal functional groups	Microbivores	R	Soil	0.126 (0.045)	0.092 (0.071)	0.125 (0.005)	0.076 (0.033)
Animal functional groups	Mixed feeding	F	Litter	0.367 (0.251)	0.175 (0.205)	0.088 (0.071)	0.1 (0.07)
Animal functional groups	Mixed feeding	F	Soil	0.135 (0.066)	0.155 (0.142)	0.567 (0.468)	0.163 (0.09)
Animal functional groups	Mixed feeding	O	Litter	0.297 (0.559)	0.035 (0.028)	0.006 (0.009)	0.079 (0.032)
Animal functional groups	Mixed feeding	O	Soil	0.179 (0.093)	1.543 (2.858)	0.058 (0.051)	0.323 (0.595)
Animal functional groups	Mixed feeding	R	Litter	0.061 (0.023)	0.038 (0.038)	0.091 (0.062)	0.101 (0.036)
Animal functional groups	Mixed feeding	R	Soil	0.131 (0.027)	0.169 (0.116)	0.141 (0.136)	0.402 (0.409)
Animal functional groups	Predators	F	Litter	0.166 (0.139)	0.247 (0.267)	0.078 (0.072)	0.166 (0.087)
Animal functional groups	Predators	F	Soil	0.53 (0.296)	0.515 (0.136)	0.552 (0.215)	0.365 (0.16)
Animal functional groups	Predators	O	Litter	0.022 (0.031)	0.041 (0.042)	0.001 (0.001)	0.035 (0.023)
Animal functional groups	Predators	O	Soil	0.276 (0.176)	0.097 (0.042)	0.146 (0.137)	0.155 (0.149)
Animal functional groups	Predators	R	Litter	0.008 (0.009)	0.024 (0.021)	0.037 (0.044)	0.101 (0.07)
Animal functional groups	Predators	R	Soil	0.405 (0.095)	0.269 (0.224)	0.512 (0.306)	0.931 (0.631)
Animals	AnimalMetabolism	F	Litter	0.996 (0.346)	1.044 (1.223)	0.561 (0.327)	0.939 (0.18)
Animals	AnimalMetabolism	F	Soil	1.095 (0.371)	1.169 (0.494)	2.461 (1.424)	0.976 (0.159)
Animals	AnimalMetabolism	O	Litter	3.022 (2.895)	1.862 (2.014)	0.079 (0.093)	0.369 (0.202)
Animals	AnimalMetabolism	O	Soil	2.065 (1.903)	3.2 (3.116)	1.429 (0.93)	1.298 (1.141)
Animals	AnimalMetabolism	R	Litter	4.237 (5.845)	0.854 (1.349)	0.494 (0.12)	0.833 (0.962)
Animals	AnimalMetabolism	R	Soil	2.422 (1.651)	2.272 (0.44)	1.66 (0.717)	1.897 (0.335)
Animals	Annelida	F	Litter	0.25 (0.5)	1 (2)	0 (0)	0.25 (0.5)
Animals	Annelida	F	Soil	0.25 (0.5)	0.75 (0.5)	2.5 (2.082)	0.5 (0.577)
Animals	Annelida	O	Litter	2 (2.449)	1.25 (1.5)	0 (0)	0 (0)
Animals	Annelida	O	Soil	1 (1.414)	1 (0.816)	0.75 (0.957)	0.5 (1)
Animals	Annelida	R	Litter	3 (4.243)	0.5 (1)	0 (0)	0.25 (0.5)
Animals	Annelida	R	Soil	1.25 (1.258)	1.25 (0.5)	0.5 (0.577)	0.25 (0.5)
Animals	Araneae	F	Litter	1.5 (1.732)	2.25 (2.062)	0 (0)	1.25 (1.258)
Animals	Araneae	F	Soil	6 (7.528)	4 (3.742)	5.5 (1)	4 (1.414)
Animals	Araneae	O	Litter	0.25 (0.5)	0.25 (0.5)	0 (0)	0.5 (0.577)
Animals	Araneae	O	Soil	1.25 (1.893)	0.25 (0.5)	1.25 (1.893)	0.75 (0.957)
Animals	Araneae	R	Litter	0 (0)	0.25 (0.5)	0.25 (0.5)	1.5 (1.291)
Animals	Araneae	R	Soil	2.25 (2.062)	2 (2.828)	1 (0.816)	4.25 (4.349)
Animals	Chilopoda	F	Litter	0.5 (1)	0 (0)	0.25 (0.5)	0.25 (0.5)
Animals	Chilopoda	F	Soil	2.25 (1.708)	0.5 (1)	0.5 (0.577)	1.25 (0.957)
Animals	Chilopoda	O	Litter	0 (0)	0.25 (0.5)	0 (0)	0 (0)
Animals	Chilopoda	O	Soil	4.25 (3.5)	1 (0)	1.5 (1.732)	2.25 (3.202)
Animals	Chilopoda	R	Litter	0 (0)	0 (0)	0 (0)	0 (0)
Animals	Chilopoda	R	Soil	1.25 (0.957)	0.25 (0.5)	0.25 (0.5)	1 (1.155)
Animals	Coleoptera	F	Litter	3.5 (3.109)	2.75 (3.403)	2 (2.16)	1 (2)
Animals	Coleoptera	F	Soil	2.25 (2.062)	3.5 (3.416)	11.25 (12.203)	2.75 (2.217)
Animals	Coleoptera	O	Litter	0.25 (0.5)	0.5 (1)	0 (0)	1.5 (0.577)
Animals	Coleoptera	O	Soil	5.75 (5.56)	1.5 (1.732)	2.75 (2.5)	0.5 (1)
Animals	Coleoptera	R	Litter	1.5 (1.291)	1 (1.414)	1 (1.155)	1.5 (0.577)
Animals	Coleoptera	R	Soil	3.5 (2.646)	2.5 (2.38)	6 (6.782)	4 (2.16)
Animals	Collembola	F	Litter	280.25 (136.204)	198.75 (187.649)	252 (194.979)	304 (90.958)
Animals	Collembola	F	Soil	72.25 (40.918)	82.5 (48.37)	218.75 (83.632)	85.25 (39.66)
Animals	Collembola	O	Litter	33.75 (31.7)	82 (58.748)	3.75 (2.5)	78.5 (36.428)
Animals	Collembola	O	Soil	88 (62.348)	58.25 (21.329)	89.75 (70.764)	43 (21.479)
Animals	Collembola	R	Litter	44.75 (41.876)	74.75 (71.528)	113.5 (55.908)	147.75 (116.689)
Animals	Collembola	R	Soil	106.75 (47.12)	123.75 (101.375)	155.75 (27.945)	81.25 (41.636)
Animals	Diplopoda	F	Litter	1.5 (0.577)	0.25 (0.5)	3.25 (3.948)	7.5 (3)
Animals	Diplopoda	F	Soil	2 (4)	1 (0)	4.75 (3.304)	3.75 (6.238)
Animals	Diplopoda	O	Litter	0.75 (1.5)	0.75 (0.957)	0 (0)	1 (0.816)
Animals	Diplopoda	O	Soil	4.75 (6.602)	4.5 (3.873)	1.5 (1.915)	2 (1.826)
Animals	Diplopoda	R	Litter	0.25 (0.5)	0 (0)	1.5 (2.38)	5.5 (9.713)
Animals	Diplopoda	R	Soil	0.25 (0.5)	0.25 (0.5)	6.25 (6.946)	2.25 (2.872)
Animals	Diplura	F	Litter	1 (0.816)	1.75 (2.217)	0.25 (0.5)	0.5 (0.577)
Animals	Diplura	F	Soil	5.25 (3.5)	11.5 (6.245)	7.75 (0.957)	7.5 (6.028)
Animals	Diplura	O	Litter	0 (0)	0 (0)	0 (0)	0.25 (0.5)
Animals	Diplura	O	Soil	0.75 (0.957)	0.5 (0.577)	2.25 (2.872)	0.25 (0.5)
Animals	Diplura	R	Litter	0 (0)	0.25 (0.5)	0.5 (1)	0.5 (0.577)
Animals	Diplura	R	Soil	4.75 (6.898)	3.75 (4.272)	9.25 (4.787)	14.75 (13.074)
Animals	Diptera	F	Litter	5.25 (3.304)	2.5 (0.577)	2.5 (3.317)	11 (9.899)
Animals	Diptera	F	Soil	0.75 (1.5)	0.25 (0.5)	1.25 (1.893)	1.25 (0.957)
Animals	Diptera	O	Litter	2.75 (2.872)	4 (5.416)	0.5 (0.577)	10.25 (3.304)
Animals	Diptera	O	Soil	0.5 (1)	1.5 (2.38)	0.25 (0.5)	0.25 (0.5)
Animals	Diptera	R	Litter	4.25 (2.872)	2.75 (1.5)	15.75 (17.037)	4 (5.657)
Animals	Diptera	R	Soil	0 (0)	2.25 (2.062)	0.5 (1)	0.75 (0.957)
Animals	Formicidae	F	Litter	15.5 (19.604)	4.5 (5.916)	0.25 (0.5)	1.25 (0.5)
Animals	Formicidae	F	Soil	3.5 (5.066)	1.75 (1.258)	10.5 (6.028)	4 (4.761)
Animals	Formicidae	O	Litter	19 (37.336)	0.75 (0.957)	0.25 (0.5)	1 (0.816)
Animals	Formicidae	O	Soil	6.5 (6.658)	102.25 (190.61)	1.25 (1.258)	21.25 (40.508)
Animals	Formicidae	R	Litter	1 (1.414)	0.5 (1)	0.75 (1.5)	4.25 (3.594)
Animals	Formicidae	R	Soil	4.5 (4.655)	8.5 (11.21)	1 (2)	24.75 (31.858)
Animals	Hemiptera	F	Litter	1.25 (1.893)	3.25 (2.217)	1 (1.155)	0.25 (0.5)
Animals	Hemiptera	F	Soil	2.5 (5)	0.5 (1)	6 (6.481)	1.25 (1.893)
Animals	Hemiptera	O	Litter	0 (0)	0 (0)	0.25 (0.5)	1.75 (3.5)
Animals	Hemiptera	O	Soil	4 (7.348)	1.75 (3.5)	1.75 (2.217)	0.75 (0.5)
Animals	Hemiptera	R	Litter	0.5 (0.577)	0 (0)	0.5 (1)	1.25 (2.5)
Animals	Hemiptera	R	Soil	0.75 (0.957)	0 (0)	2.75 (5.5)	4.5 (8.347)
Animals	Mesostigmata	F	Litter	86.25 (38.326)	115.5 (94.765)	103.25 (106.475)	167.25 (118.798)
Animals	Mesostigmata	F	Soil	2 (2.309)	7.75 (2.062)	30.5 (17.214)	6.5 (2.887)
Animals	Mesostigmata	O	Litter	44 (48.021)	37.5 (25.318)	2.25 (1.708)	34 (15.384)
Animals	Mesostigmata	O	Soil	18.25 (21.266)	32.25 (25.052)	26.75 (17.914)	2.25 (2.217)
Animals	Mesostigmata	R	Litter	28 (30.078)	27.5 (7.55)	41.75 (30.913)	80.25 (70.651)
Animals	Mesostigmata	R	Soil	10.25 (10.404)	12.25 (7.455)	20.75 (13.074)	3.75 (2.872)
Animals	Oribatida	F	Litter	484 (358.053)	493.25 (378.752)	346 (211.151)	637.25 (311.788)
Animals	Oribatida	F	Soil	12.75 (16.5)	83.75 (76.513)	65.25 (34.471)	17 (10.893)
Animals	Oribatida	O	Litter	92.75 (78.581)	180.25 (59.774)	129.5 (147.631)	169 (64.782)
Animals	Oribatida	O	Soil	47 (56.433)	99.25 (7.719)	177.25 (167.874)	35.75 (30.945)
Animals	Oribatida	R	Litter	80.5 (41.996)	121.5 (75.164)	344.25 (89.511)	305.25 (210.242)
Animals	Oribatida	R	Soil	41.25 (30.082)	82 (45.563)	181 (105.575)	48.25 (23.358)
Animals	Pauropoda	F	Litter	0.75 (1.5)	1.75 (1.5)	2.75 (4.856)	1.25 (0.5)
Animals	Pauropoda	F	Soil	2 (2.708)	2.5 (3.109)	10 (8.756)	2 (1.826)
Animals	Pauropoda	O	Litter	0 (0)	0 (0)	0 (0)	1 (0.816)
Animals	Pauropoda	O	Soil	8.75 (8.995)	4.5 (4.796)	1 (1.155)	8.5 (12.61)
Animals	Pauropoda	R	Litter	0 (0)	0.25 (0.5)	0 (0)	0.75 (1.5)
Animals	Pauropoda	R	Soil	2.75 (3.202)	7 (4.546)	4.75 (2.986)	6 (4.243)
Animals	Pseudoscorpionida	F	Litter	1.5 (2.38)	3.75 (3.862)	0.75 (0.957)	0.75 (0.5)
Animals	Pseudoscorpionida	F	Soil	3.25 (4.573)	3.75 (2.5)	2.5 (2.38)	0 (0)
Animals	Pseudoscorpionida	O	Litter	0 (0)	0.5 (1)	0 (0)	0 (0)
Animals	Pseudoscorpionida	O	Soil	0.25 (0.5)	1.5 (2.38)	0.5 (0.577)	1 (2)
Animals	Pseudoscorpionida	R	Litter	0 (0)	0 (0)	0 (0)	0.75 (0.957)
Animals	Pseudoscorpionida	R	Soil	2.5 (3.109)	1.5 (1)	4 (6.164)	9 (6.683)
Animals	Psocoptera	F	Litter	0.75 (1.5)	1 (0.816)	2.75 (2.872)	11.75 (8.261)
Animals	Psocoptera	F	Soil	0 (0)	0.75 (0.957)	1.25 (1.5)	2.5 (3)
Animals	Psocoptera	O	Litter	2 (2.449)	1.25 (1.893)	7.5 (11.705)	5.5 (0.577)
Animals	Psocoptera	O	Soil	4.75 (0.957)	0.25 (0.5)	2 (2.708)	2.5 (2.38)
Animals	Psocoptera	R	Litter	2 (0.816)	2 (2.449)	12 (8.206)	4.25 (4.349)
Animals	Psocoptera	R	Soil	2.5 (1.732)	1 (1.155)	3.5 (4.359)	2.25 (2.062)
Animals	Symphyla	F	Litter	4 (3.367)	13.75 (13.672)	1.75 (1.258)	9 (3.83)
Animals	Symphyla	F	Soil	18.5 (10.149)	28.5 (21.455)	52.75 (25.237)	23.5 (15.546)
Animals	Symphyla	O	Litter	0.25 (0.5)	0.75 (1.5)	0 (0)	0.5 (0.577)
Animals	Symphyla	O	Soil	3.25 (3.202)	5.25 (4.193)	5.25 (7.274)	2.75 (1.708)
Animals	Symphyla	R	Litter	0 (0)	0.25 (0.5)	0.25 (0.5)	1 (0.816)
Animals	Symphyla	R	Soil	5 (2.944)	1 (1.414)	0.75 (0.5)	2 (1.155)
Animals	Thysanoptera	F	Litter	2.75 (2.062)	1 (2)	11 (13.589)	7.75 (13.525)
Animals	Thysanoptera	F	Soil	0 (0)	0 (0)	0 (0)	0 (0)
Animals	Thysanoptera	O	Litter	1.5 (1.732)	1.25 (1.258)	0 (0)	1.5 (1.732)
Animals	Thysanoptera	O	Soil	0 (0)	0 (0)	0.5 (0.577)	0 (0)
Animals	Thysanoptera	R	Litter	4 (3.162)	4.75 (4.425)	26.75 (14.127)	2.5 (2.517)
Animals	Thysanoptera	R	Soil	0.25 (0.5)	0.25 (0.5)	1 (0.816)	0 (0)
Microbial community	a15_0	F	Litter	0.019 (0.006)	0.013 (0.004)	0.012 (0.003)	0.008 (0.004)
Microbial community	a15_0	F	Soil	0.037 (0.01)	0.032 (0.004)	0.037 (0.003)	0.03 (0.006)
Microbial community	a15_0	O	Litter	0.039 (0.022)	0.018 (0.011)	0.017 (0.003)	0.045 (0.017)
Microbial community	a15_0	O	Soil	0.074 (0.006)	0.064 (0.004)	0.094 (0.042)	0.087 (0.026)
Microbial community	a15_0	R	Litter	0.031 (0.012)	0.019 (0.01)	0.022 (0.008)	0.045 (0.02)
Microbial community	a15_0	R	Soil	0.08 (0.007)	0.069 (0.011)	0.061 (0.002)	0.054 (0.004)
Microbial community	c11_00_00	F	Litter	0 (0)	0 (0)	0 (0)	0 (0)
Microbial community	c11_00_00	F	Soil	0 (0)	0 (0)	0 (0)	0 (0)
Microbial community	c11_00_00	O	Litter	0 (0)	0 (0)	0 (0)	0 (0)
Microbial community	c11_00_00	O	Soil	0 (0)	0 (0)	0 (0)	0 (0)
Microbial community	c11_00_00	R	Litter	0 (0)	0 (0)	0 (0)	0 (0)
Microbial community	c11_00_00	R	Soil	0 (0)	0 (0)	0 (0)	0 (0)
Microbial community	c12_00	F	Litter	0.004 (0.001)	0.002 (0.001)	0 (0)	0 (0.001)
Microbial community	c12_00	F	Soil	0.003 (0.003)	0.006 (0.006)	0.005 (0.001)	0.002 (0.002)
Microbial community	c12_00	O	Litter	0.005 (0.002)	0.001 (0.001)	0.001 (0.002)	0 (0)
Microbial community	c12_00	O	Soil	0.002 (0.001)	0.005 (0.01)	0 (0)	0.043 (0.086)
Microbial community	c12_00	R	Litter	0.003 (0)	0.001 (0)	0.001 (0.001)	0 (0)
Microbial community	c12_00	R	Soil	0 (0.001)	0 (0)	0 (0)	0 (0)
Microbial community	c13_00	F	Litter	0.001 (0)	0 (0)	0 (0)	0 (0)
Microbial community	c13_00	F	Soil	0 (0)	0 (0)	0 (0)	0 (0)
Microbial community	c13_00	O	Litter	0 (0)	0 (0)	0 (0)	0 (0)
Microbial community	c13_00	O	Soil	0 (0)	0 (0)	0 (0)	0 (0)
Microbial community	c13_00	R	Litter	0.001 (0)	0 (0)	0.002 (0.001)	0 (0)
Microbial community	c13_00	R	Soil	0 (0)	0 (0)	0 (0)	0 (0)
Microbial community	c14_00_00	F	Litter	0.02 (0.006)	0.012 (0.001)	0.014 (0.002)	0.012 (0.001)
Microbial community	c14_00_00	F	Soil	0.015 (0.006)	0.017 (0.001)	0.016 (0.002)	0.019 (0.003)
Microbial community	c14_00_00	O	Litter	0.017 (0.007)	0.01 (0.004)	0.014 (0.005)	0.021 (0.007)
Microbial community	c14_00_00	O	Soil	0.02 (0.002)	0.017 (0.002)	0.013 (0.009)	0.017 (0.02)
Microbial community	c14_00_00	R	Litter	0.018 (0.003)	0.012 (0.002)	0.018 (0.004)	0.02 (0.008)
Microbial community	c14_00_00	R	Soil	0.018 (0.002)	0.013 (0.008)	0.016 (0.001)	0.012 (0.001)
Microbial community	c14_01_00	F	Litter	0.002 (0.002)	0 (0)	0 (0)	0 (0)
Microbial community	c14_01_00	F	Soil	0 (0)	0 (0)	0 (0)	0.002 (0.003)
Microbial community	c14_01_00	O	Litter	0.003 (0.001)	0 (0)	0 (0.001)	0 (0)
Microbial community	c14_01_00	O	Soil	0.004 (0.001)	0 (0)	0 (0)	0.005 (0.01)
Microbial community	c14_01_00	R	Litter	0.002 (0.002)	0 (0)	0 (0)	0.001 (0.001)
Microbial community	c14_01_00	R	Soil	0 (0)	0 (0)	0 (0)	0.008 (0.006)
Microbial community	c15_00_00	F	Litter	0.014 (0.003)	0.01 (0.002)	0.01 (0.002)	0.012 (0.004)
Microbial community	c15_00_00	F	Soil	0.012 (0.005)	0.015 (0.002)	0.014 (0.001)	0.013 (0.003)
Microbial community	c15_00_00	O	Litter	0.015 (0.007)	0.009 (0.001)	0.016 (0.005)	0.013 (0.002)
Microbial community	c15_00_00	O	Soil	0.011 (0.001)	0.006 (0.007)	0.01 (0.007)	0.008 (0.01)
Microbial community	c15_00_00	R	Litter	0.014 (0.002)	0.008 (0)	0.012 (0.004)	0.01 (0.002)
Microbial community	c15_00_00	R	Soil	0.012 (0.002)	0.01 (0.007)	0.012 (0.001)	0.005 (0.002)
Microbial community	c15_01_00	F	Litter	0.001 (0.001)	0 (0)	0 (0)	0 (0)
Microbial community	c15_01_00	F	Soil	0.002 (0.003)	0 (0)	0 (0)	0 (0)
Microbial community	c15_01_00	O	Litter	0.002 (0.001)	0 (0)	0 (0)	0 (0)
Microbial community	c15_01_00	O	Soil	0.001 (0)	0 (0)	0 (0)	0 (0)
Microbial community	c15_01_00	R	Litter	0.002 (0.001)	0 (0)	0 (0)	0 (0)
Microbial community	c15_01_00	R	Soil	0.001 (0.002)	0 (0)	0 (0)	0 (0)
Microbial community	c16_00_00	F	Litter	0.106 (0.175)	0.328 (0.012)	0.364 (0.015)	0.373 (0.017)
Microbial community	c16_00_00	F	Soil	0.27 (0.028)	0.223 (0.012)	0.225 (0.009)	0.208 (0.014)
Microbial community	c16_00_00	O	Litter	0.247 (0.162)	0.339 (0.043)	0.287 (0.04)	0.354 (0.026)
Microbial community	c16_00_00	O	Soil	0.222 (0.038)	0.239 (0.015)	0.223 (0.02)	0.14 (0.093)
Microbial community	c16_00_00	R	Litter	0.175 (0.193)	0.29 (0.023)	0.29 (0.02)	0.334 (0.075)
Microbial community	c16_00_00	R	Soil	0.242 (0.009)	0.228 (0.014)	0.229 (0.002)	0.206 (0.027)
Microbial community	c16_1W5	F	Litter	0.016 (0.005)	0.012 (0.003)	0.01 (0.002)	0.006 (0.001)
Microbial community	c16_1W5	F	Soil	0.027 (0.003)	0.027 (0.003)	0.028 (0.002)	0.02 (0.007)
Microbial community	c16_1W5	O	Litter	0.014 (0.006)	0.009 (0.004)	0.012 (0.002)	0.008 (0.003)
Microbial community	c16_1W5	O	Soil	0.031 (0.011)	0.037 (0.002)	0.028 (0.019)	0.02 (0.018)
Microbial community	c16_1W5	R	Litter	0.019 (0.009)	0.008 (0.002)	0.01 (0.003)	0.013 (0.005)
Microbial community	c16_1W5	R	Soil	0.039 (0.002)	0.031 (0.021)	0.036 (0.001)	0.027 (0.005)
Microbial community	c16_1w7	F	Litter	0.027 (0.008)	0.024 (0.003)	0.025 (0.002)	0.024 (0.004)
Microbial community	c16_1w7	F	Soil	0.009 (0.003)	0.018 (0.004)	0.018 (0.004)	0.03 (0.02)
Microbial community	c16_1w7	O	Litter	0.033 (0.016)	0.034 (0.019)	0.03 (0.011)	0.029 (0.006)
Microbial community	c16_1w7	O	Soil	0.024 (0.01)	0.037 (0.012)	0.031 (0.008)	0.059 (0.046)
Microbial community	c16_1w7	R	Litter	0.029 (0.005)	0.026 (0.002)	0.043 (0.019)	0.032 (0.008)
Microbial community	c16_1w7	R	Soil	0.018 (0.003)	0.029 (0.008)	0.037 (0.009)	0.094 (0.04)
Microbial community	c17_00_00	F	Litter	0.026 (0.007)	0.013 (0.002)	0.013 (0.001)	0.014 (0.001)
Microbial community	c17_00_00	F	Soil	0.009 (0.01)	0.02 (0.017)	0.019 (0.017)	0.018 (0.018)
Microbial community	c17_00_00	O	Litter	0.021 (0.008)	0.015 (0.007)	0.019 (0.005)	0.018 (0.005)
Microbial community	c17_00_00	O	Soil	0.009 (0.002)	0.021 (0.008)	0.027 (0.018)	0.003 (0.006)
Microbial community	c17_00_00	R	Litter	0.019 (0.004)	0.01 (0.001)	0.014 (0.004)	0.011 (0.002)
Microbial community	c17_00_00	R	Soil	0.011 (0.009)	0.019 (0.016)	0.011 (0.009)	0 (0)
Microbial community	c17_01_00	F	Litter	0 (0.001)	0.005 (0.003)	0.003 (0.004)	0.005 (0.006)
Microbial community	c17_01_00	F	Soil	0 (0)	0 (0)	0 (0)	0 (0)
Microbial community	c17_01_00	O	Litter	0 (0)	0.005 (0.001)	0.01 (0.002)	0.002 (0.004)
Microbial community	c17_01_00	O	Soil	0 (0)	0 (0)	0 (0)	0 (0)
Microbial community	c17_01_00	R	Litter	0.004 (0.005)	0.007 (0.001)	0.008 (0.006)	0.005 (0.003)
Microbial community	c17_01_00	R	Soil	0 (0)	0 (0)	0 (0)	0 (0)
Microbial community	c18_00_00	F	Litter	0.106 (0.043)	0.069 (0.025)	0.068 (0.018)	0.063 (0.02)
Microbial community	c18_00_00	F	Soil	0.057 (0.006)	0.051 (0.005)	0.05 (0.002)	0.046 (0.006)
Microbial community	c18_00_00	O	Litter	0.051 (0.015)	0.061 (0.034)	0.038 (0.007)	0.045 (0.005)
Microbial community	c18_00_00	O	Soil	0.046 (0.006)	0.05 (0.002)	0.047 (0.004)	0.03 (0.021)
Microbial community	c18_00_00	R	Litter	0.074 (0.022)	0.052 (0.006)	0.054 (0.002)	0.048 (0.002)
Microbial community	c18_00_00	R	Soil	0.054 (0.001)	0.05 (0.005)	0.05 (0.002)	0.044 (0.007)
Microbial community	c18_1w7.18_1w9t	F	Litter	0.067 (0.015)	0.034 (0.041)	0.063 (0.005)	0.057 (0.013)
Microbial community	c18_1w7.18_1w9t	F	Soil	0.045 (0.004)	0.06 (0.014)	0.06 (0.008)	0.077 (0.029)
Microbial community	c18_1w7.18_1w9t	O	Litter	0.078 (0.033)	0.084 (0.034)	0.043 (0.03)	0.08 (0.027)
Microbial community	c18_1w7.18_1w9t	O	Soil	0.045 (0.02)	0.059 (0.009)	0.053 (0.016)	0.087 (0.06)
Microbial community	c18_1w7.18_1w9t	R	Litter	0.06 (0.008)	0.06 (0.006)	0.034 (0.04)	0.071 (0.028)
Microbial community	c18_1w7.18_1w9t	R	Soil	0.043 (0.004)	0.054 (0.014)	0.067 (0.011)	0.144 (0.019)
Microbial community	c18_1w9.18_3w3.18_2	F	Litter	0.186 (0.029)	0.139 (0.032)	0.147 (0.04)	0.127 (0.029)
Microbial community	c18_1w9.18_3w3.18_2	F	Soil	0.072 (0.004)	0.064 (0.013)	0.063 (0.007)	0.082 (0.026)
Microbial community	c18_1w9.18_3w3.18_2	O	Litter	0.145 (0.04)	0.136 (0.045)	0.125 (0.014)	0.103 (0.033)
Microbial community	c18_1w9.18_3w3.18_2	O	Soil	0.06 (0.018)	0.065 (0.008)	0.056 (0.014)	0.237 (0.221)
Microbial community	c18_1w9.18_3w3.18_2	R	Litter	0.192 (0.088)	0.166 (0.016)	0.224 (0.102)	0.108 (0.031)
Microbial community	c18_1w9.18_3w3.18_2	R	Soil	0.066 (0.007)	0.059 (0.015)	0.061 (0.003)	0.159 (0.017)
Microbial community	c18_2w6.9	F	Litter	0.181 (0.035)	0.133 (0.026)	0.096 (0.009)	0.092 (0.031)
Microbial community	c18_2w6.9	F	Soil	0.022 (0.005)	0.017 (0.006)	0.02 (0.008)	0.005 (0.006)
Microbial community	c18_2w6.9	O	Litter	0.125 (0.052)	0.125 (0.023)	0.25 (0.087)	0.08 (0.034)
Microbial community	c18_2w6.9	O	Soil	0.017 (0.008)	0.012 (0.008)	0.009 (0.011)	0.012 (0.018)
Microbial community	c18_2w6.9	R	Litter	0.171 (0.08)	0.187 (0.054)	0.088 (0.102)	0.088 (0.014)
Microbial community	c18_2w6.9	R	Soil	0.008 (0.011)	0.007 (0.01)	0.009 (0.006)	0.01 (0.021)
Microbial community	c18_3w6	F	Litter	0.008 (0.004)	0.002 (0.002)	0 (0)	0 (0)
Microbial community	c18_3w6	F	Soil	0.002 (0.005)	0.003 (0.004)	0 (0)	0 (0)
Microbial community	c18_3w6	O	Litter	0.003 (0.002)	0.001 (0.001)	0.001 (0.001)	0 (0)
Microbial community	c18_3w6	O	Soil	0 (0)	0 (0)	0 (0)	0 (0)
Microbial community	c18_3w6	R	Litter	0.002 (0.001)	0 (0)	0.001 (0.002)	0 (0)
Microbial community	c18_3w6	R	Soil	0 (0)	0 (0)	0 (0)	0 (0)
Microbial community	c2.OH10_0	F	Litter	0.01 (0.003)	0.003 (0.001)	0.007 (0.001)	0.005 (0.004)
Microbial community	c2.OH10_0	F	Soil	0.001 (0.002)	0 (0)	0 (0)	0 (0)
Microbial community	c2.OH10_0	O	Litter	0.007 (0.004)	0.005 (0.004)	0.005 (0.002)	0.004 (0.003)
Microbial community	c2.OH10_0	O	Soil	0.004 (0.001)	0 (0)	0 (0)	0 (0)
Microbial community	c2.OH10_0	R	Litter	0.009 (0.002)	0.003 (0)	0.005 (0.002)	0.005 (0.003)
Microbial community	c2.OH10_0	R	Soil	0 (0.001)	0 (0)	0 (0)	0 (0)
Microbial community	c2.OH12_0	F	Litter	0.002 (0.001)	0.001 (0.001)	0 (0)	0 (0)
Microbial community	c2.OH12_0	F	Soil	0 (0.001)	0.001 (0.002)	0 (0)	0 (0)
Microbial community	c2.OH12_0	O	Litter	0.001 (0.001)	0 (0.001)	0.001 (0.001)	0 (0.001)
Microbial community	c2.OH12_0	O	Soil	0.002 (0)	0 (0)	0 (0)	0 (0)
Microbial community	c2.OH12_0	R	Litter	0.002 (0.001)	0 (0)	0.004 (0.004)	0.001 (0.001)
Microbial community	c2.OH12_0	R	Soil	0 (0)	0 (0)	0 (0)	0 (0)
Microbial community	c2.OH14_0	F	Litter	0.012 (0.005)	0.007 (0.001)	0.006 (0.007)	0 (0)
Microbial community	c2.OH14_0	F	Soil	0.001 (0.001)	0 (0)	0 (0)	0 (0)
Microbial community	c2.OH14_0	O	Litter	0.01 (0.006)	0.006 (0.004)	0.006 (0.003)	0.007 (0.001)
Microbial community	c2.OH14_0	O	Soil	0.005 (0.001)	0 (0)	0 (0)	0 (0)
Microbial community	c2.OH14_0	R	Litter	0.028 (0.007)	0.02 (0.005)	0.015 (0.017)	0 (0)
Microbial community	c2.OH14_0	R	Soil	0.001 (0.002)	0 (0)	0 (0)	0 (0)
Microbial community	c2.OH16_0	F	Litter	0 (0)	0.003 (0.001)	0 (0)	0.005 (0.004)
Microbial community	c2.OH16_0	F	Soil	0 (0)	0 (0)	0 (0)	0 (0)
Microbial community	c2.OH16_0	O	Litter	0 (0)	0 (0.001)	0.001 (0.001)	0 (0)
Microbial community	c2.OH16_0	O	Soil	0 (0)	0 (0)	0 (0)	0 (0)
Microbial community	c2.OH16_0	R	Litter	0 (0)	0 (0)	0.001 (0.001)	0 (0)
Microbial community	c2.OH16_0	R	Soil	0 (0)	0 (0)	0 (0)	0 (0)
Microbial community	c20_02_00	F	Litter	0.001 (0)	0 (0)	0 (0)	0 (0)
Microbial community	c20_02_00	F	Soil	0 (0)	0 (0)	0 (0)	0 (0)
Microbial community	c20_02_00	O	Litter	0.002 (0.001)	0 (0.001)	0 (0)	0 (0)
Microbial community	c20_02_00	O	Soil	0 (0)	0 (0)	0 (0)	0 (0)
Microbial community	c20_02_00	R	Litter	0 (0)	0 (0)	0 (0)	0 (0)
Microbial community	c20_02_00	R	Soil	0 (0)	0 (0)	0 (0)	0 (0)
Microbial community	c20_1w9.20_3w3	F	Litter	0.001 (0.001)	0.002 (0.001)	0.002 (0.004)	0 (0)
Microbial community	c20_1w9.20_3w3	F	Soil	0 (0)	0 (0)	0 (0)	0 (0)
Microbial community	c20_1w9.20_3w3	O	Litter	0.001 (0.001)	0.01 (0.012)	0.002 (0.003)	0 (0.001)
Microbial community	c20_1w9.20_3w3	O	Soil	0.001 (0.001)	0 (0)	0 (0)	0 (0)
Microbial community	c20_1w9.20_3w3	R	Litter	0.001 (0.001)	0 (0.001)	0.001 (0.002)	0.001 (0.001)
Microbial community	c20_1w9.20_3w3	R	Soil	0 (0)	0 (0)	0 (0)	0 (0)
Microbial community	c20_3w6	F	Litter	0.001 (0.001)	0 (0)	0 (0)	0 (0)
Microbial community	c20_3w6	F	Soil	0 (0)	0 (0)	0 (0)	0 (0)
Microbial community	c20_3w6	O	Litter	0.002 (0.001)	0 (0)	0 (0)	0 (0)
Microbial community	c20_3w6	O	Soil	0.001 (0.001)	0 (0)	0 (0)	0 (0)
Microbial community	c20_3w6	R	Litter	0.002 (0.001)	0 (0)	0.001 (0.001)	0 (0)
Microbial community	c20_3w6	R	Soil	0 (0)	0 (0)	0 (0)	0 (0)
Microbial community	c20_4w6	F	Litter	0.005 (0.003)	0.01 (0.003)	0 (0)	0 (0)
Microbial community	c20_4w6	F	Soil	0.008 (0.006)	0.009 (0.008)	0.013 (0.001)	0.008 (0.006)
Microbial community	c20_4w6	O	Litter	0.003 (0.002)	0.015 (0.011)	0.005 (0.006)	0 (0)
Microbial community	c20_4w6	O	Soil	0.007 (0.002)	0.003 (0.006)	0 (0)	0 (0)
Microbial community	c20_4w6	R	Litter	0.003 (0.003)	0.007 (0.001)	0.004 (0.006)	0 (0)
Microbial community	c20_4w6	R	Soil	0.006 (0.006)	0.007 (0.008)	0.001 (0.002)	0.002 (0.005)
Microbial community	c20_5w3	F	Litter	0 (0)	0 (0)	0 (0)	0 (0)
Microbial community	c20_5w3	F	Soil	0 (0)	0 (0)	0 (0)	0 (0)
Microbial community	c20_5w3	O	Litter	0.001 (0.001)	0 (0)	0 (0)	0 (0)
Microbial community	c20_5w3	O	Soil	0 (0)	0 (0)	0 (0)	0 (0)
Microbial community	c20_5w3	R	Litter	0 (0)	0 (0)	0.001 (0.001)	0 (0)
Microbial community	c20_5w3	R	Soil	0 (0)	0 (0)	0 (0)	0 (0)
Microbial community	c21_00_00	F	Litter	0.003 (0.003)	0.003 (0.003)	0 (0)	0 (0)
Microbial community	c21_00_00	F	Soil	0.001 (0.001)	0 (0)	0 (0)	0 (0)
Microbial community	c21_00_00	O	Litter	0.006 (0.002)	0.003 (0.002)	0.001 (0.002)	0.003 (0.004)
Microbial community	c21_00_00	O	Soil	0.002 (0.002)	0 (0)	0 (0)	0 (0)
Microbial community	c21_00_00	R	Litter	0.005 (0.004)	0.004 (0)	0.001 (0.002)	0.005 (0.001)
Microbial community	c21_00_00	R	Soil	0 (0)	0 (0)	0 (0)	0 (0)
Microbial community	c22_00_00	F	Litter	0.011 (0.005)	0.008 (0.004)	0.004 (0.004)	0.004 (0.003)
Microbial community	c22_00_00	F	Soil	0.021 (0.008)	0.015 (0.004)	0.014 (0.002)	0.009 (0.003)
Microbial community	c22_00_00	O	Litter	0.01 (0.003)	0.008 (0.001)	0.006 (0.004)	0.008 (0.003)
Microbial community	c22_00_00	O	Soil	0.022 (0.006)	0.003 (0.006)	0 (0)	0 (0)
Microbial community	c22_00_00	R	Litter	0.01 (0.006)	0.011 (0.001)	0.006 (0.001)	0.012 (0.002)
Microbial community	c22_00_00	R	Soil	0.007 (0.014)	0 (0)	0.001 (0.003)	0 (0)
Microbial community	c22_02_00	F	Litter	0 (0)	0 (0)	0 (0)	0 (0)
Microbial community	c22_02_00	F	Soil	0 (0)	0 (0)	0 (0)	0 (0)
Microbial community	c22_02_00	O	Litter	0 (0)	0 (0)	0 (0)	0 (0)
Microbial community	c22_02_00	O	Soil	0 (0)	0 (0)	0 (0)	0 (0)
Microbial community	c22_02_00	R	Litter	0.001 (0.001)	0 (0)	0 (0)	0 (0)
Microbial community	c22_02_00	R	Soil	0 (0)	0 (0)	0 (0)	0 (0)
Microbial community	c22_1w9	F	Litter	0 (0)	0 (0)	0 (0)	0 (0)
Microbial community	c22_1w9	F	Soil	0 (0)	0 (0)	0 (0)	0 (0)
Microbial community	c22_1w9	O	Litter	0 (0)	0 (0)	0 (0)	0 (0)
Microbial community	c22_1w9	O	Soil	0 (0)	0 (0)	0 (0)	0 (0)
Microbial community	c22_1w9	R	Litter	0 (0)	0 (0)	0 (0)	0 (0)
Microbial community	c22_1w9	R	Soil	0 (0)	0 (0)	0 (0)	0 (0)
Microbial community	c22_6w3	F	Litter	0 (0)	0 (0)	0 (0)	0 (0)
Microbial community	c22_6w3	F	Soil	0 (0)	0 (0)	0 (0)	0 (0)
Microbial community	c22_6w3	O	Litter	0 (0)	0 (0)	0 (0)	0 (0)
Microbial community	c22_6w3	O	Soil	0 (0)	0 (0)	0 (0)	0 (0)
Microbial community	c22_6w3	R	Litter	0 (0)	0 (0)	0 (0)	0 (0)
Microbial community	c22_6w3	R	Soil	0 (0)	0 (0)	0 (0)	0 (0)
Microbial community	c23_00_00	F	Litter	0.003 (0.002)	0.002 (0.002)	0 (0)	0 (0)
Microbial community	c23_00_00	F	Soil	0.002 (0.003)	0 (0)	0 (0)	0 (0)
Microbial community	c23_00_00	O	Litter	0.005 (0.002)	0.001 (0.002)	0.002 (0.003)	0.001 (0.002)
Microbial community	c23_00_00	O	Soil	0.003 (0)	0 (0)	0 (0)	0 (0)
Microbial community	c23_00_00	R	Litter	0.002 (0.002)	0.003 (0.002)	0.001 (0.001)	0 (0)
Microbial community	c23_00_00	R	Soil	0.001 (0.002)	0 (0)	0 (0)	0 (0)
Microbial community	c3.OH12_00	F	Litter	0.002 (0.004)	0 (0)	0 (0)	0 (0)
Microbial community	c3.OH12_00	F	Soil	0 (0)	0 (0)	0 (0)	0 (0)
Microbial community	c3.OH12_00	O	Litter	0 (0)	0 (0)	0 (0.001)	0 (0)
Microbial community	c3.OH12_00	O	Soil	0 (0)	0 (0)	0 (0)	0 (0)
Microbial community	c3.OH12_00	R	Litter	0.009 (0.003)	0.01 (0.004)	0.026 (0.012)	0.014 (0.006)
Microbial community	c3.OH12_00	R	Soil	0 (0)	0 (0)	0 (0)	0 (0)
Microbial community	c3.OH14_0	F	Litter	0 (0)	0.005 (0.001)	0.003 (0.003)	0.004 (0.003)
Microbial community	c3.OH14_0	F	Soil	0 (0)	0.003 (0.004)	0.003 (0.004)	0.001 (0.003)
Microbial community	c3.OH14_0	O	Litter	0.001 (0.001)	0.001 (0.001)	0.003 (0.004)	0.001 (0.001)
Microbial community	c3.OH14_0	O	Soil	0 (0)	0 (0)	0 (0)	0 (0)
Microbial community	c3.OH14_0	R	Litter	0.001 (0.001)	0.004 (0.002)	0.005 (0.003)	0.002 (0.003)
Microbial community	c3.OH14_0	R	Soil	0 (0)	0 (0)	0 (0)	0 (0)
Microbial community	cy17_0	F	Litter	0.014 (0.004)	0.016 (0.004)	0.017 (0.004)	0.042 (0.027)
Microbial community	cy17_0	F	Soil	0.005 (0.006)	0.017 (0.007)	0.013 (0.004)	0.032 (0.028)
Microbial community	cy17_0	O	Litter	0.015 (0.007)	0.017 (0.014)	0.009 (0.005)	0.032 (0.006)
Microbial community	cy17_0	O	Soil	0.019 (0.002)	0.014 (0.01)	0.013 (0.015)	0.119 (0.145)
Microbial community	cy17_0	R	Litter	0.011 (0.002)	0.016 (0.007)	0.018 (0.017)	0.029 (0.009)
Microbial community	cy17_0	R	Soil	0.005 (0.009)	0.004 (0.009)	0.026 (0.008)	0.066 (0.02)
Microbial community	cy19_0	F	Litter	0.034 (0.02)	0.047 (0.012)	0.046 (0.008)	0.086 (0.055)
Microbial community	cy19_0	F	Soil	0.066 (0.075)	0.127 (0.02)	0.119 (0.011)	0.13 (0.023)
Microbial community	cy19_0	O	Litter	0.025 (0.018)	0.024 (0.011)	0.019 (0.007)	0.032 (0.002)
Microbial community	cy19_0	O	Soil	0.065 (0.05)	0.07 (0.005)	0.081 (0.007)	0.021 (0.042)
Microbial community	cy19_0	R	Litter	0.002 (0.001)	0.019 (0.004)	0.021 (0.014)	0.035 (0.017)
Microbial community	cy19_0	R	Soil	0.053 (0.034)	0.078 (0.009)	0.083 (0.004)	0.002 (0.004)
Microbial community	i15_0	F	Litter	0.062 (0.018)	0.049 (0.009)	0.047 (0.013)	0.034 (0.012)
Microbial community	i15_0	F	Soil	0.169 (0.02)	0.144 (0.021)	0.149 (0.013)	0.147 (0.015)
Microbial community	i15_0	O	Litter	0.063 (0.031)	0.033 (0.015)	0.036 (0.009)	0.071 (0.029)
Microbial community	i15_0	O	Soil	0.187 (0.054)	0.174 (0.012)	0.172 (0.021)	0.064 (0.072)
Microbial community	i15_0	R	Litter	0.058 (0.012)	0.031 (0.008)	0.037 (0.019)	0.066 (0.02)
Microbial community	i15_0	R	Soil	0.213 (0.018)	0.212 (0.047)	0.172 (0.018)	0.106 (0.024)
Microbial community	i16_0	F	Litter	0.038 (0.012)	0.033 (0.008)	0.032 (0.01)	0.02 (0.004)
Microbial community	i16_0	F	Soil	0.099 (0.015)	0.088 (0.013)	0.088 (0.006)	0.077 (0.021)
Microbial community	i16_0	O	Litter	0.037 (0.014)	0.02 (0.006)	0.032 (0.009)	0.034 (0.008)
Microbial community	i16_0	O	Soil	0.061 (0.01)	0.067 (0.01)	0.086 (0.017)	0.012 (0.024)
Microbial community	i16_0	R	Litter	0.029 (0.01)	0.019 (0.003)	0.025 (0.015)	0.032 (0.012)
Microbial community	i16_0	R	Soil	0.064 (0.005)	0.073 (0.012)	0.076 (0.012)	0.009 (0.018)
Microbial community	i17_0	F	Litter	0.015 (0.004)	0.012 (0.003)	0.01 (0.003)	0.007 (0.005)
Microbial community	i17_0	F	Soil	0.044 (0.006)	0.04 (0.006)	0.044 (0.004)	0.044 (0.002)
Microbial community	i17_0	O	Litter	0.013 (0.005)	0.007 (0.002)	0.009 (0.005)	0.01 (0.003)
Microbial community	i17_0	O	Soil	0.053 (0.006)	0.059 (0.008)	0.057 (0.007)	0.036 (0.033)
Microbial community	i17_0	R	Litter	0.013 (0.002)	0.008 (0.002)	0.007 (0.004)	0.013 (0.007)
Microbial community	i17_0	R	Soil	0.057 (0.004)	0.057 (0.007)	0.052 (0.007)	0.049 (0.02)
Microbial group community	Bacteria_GramNeg	F	Litter	0.101 (0.023)	0.108 (0.018)	0.104 (0.013)	0.165 (0.076)
Microbial group community	Bacteria_GramNeg	F	Soil	0.082 (0.067)	0.166 (0.013)	0.154 (0.01)	0.194 (0.032)
Microbial group community	Bacteria_GramNeg	O	Litter	0.093 (0.043)	0.088 (0.038)	0.073 (0.03)	0.105 (0.007)
Microbial group community	Bacteria_GramNeg	O	Soil	0.12 (0.043)	0.12 (0.026)	0.125 (0.016)	0.199 (0.1)
Microbial group community	Bacteria_GramNeg	R	Litter	0.089 (0.018)	0.097 (0.006)	0.137 (0.046)	0.116 (0.04)
Microbial group community	Bacteria_GramNeg	R	Soil	0.077 (0.02)	0.111 (0.014)	0.147 (0.019)	0.162 (0.052)
Microbial group community	Bacteria_GramPos	F	Litter	0.134 (0.038)	0.107 (0.022)	0.101 (0.028)	0.069 (0.025)
Microbial group community	Bacteria_GramPos	F	Soil	0.348 (0.037)	0.305 (0.039)	0.318 (0.015)	0.299 (0.033)
Microbial group community	Bacteria_GramPos	O	Litter	0.152 (0.072)	0.079 (0.031)	0.094 (0.025)	0.16 (0.053)
Microbial group community	Bacteria_GramPos	O	Soil	0.375 (0.073)	0.363 (0.009)	0.409 (0.077)	0.199 (0.08)
Microbial group community	Bacteria_GramPos	R	Litter	0.131 (0.025)	0.077 (0.02)	0.09 (0.037)	0.157 (0.048)
Microbial group community	Bacteria_GramPos	R	Soil	0.415 (0.023)	0.41 (0.071)	0.36 (0.033)	0.218 (0.059)
Microbial group community	Fungi	F	Litter	0.181 (0.035)	0.133 (0.026)	0.096 (0.009)	0.092 (0.031)
Microbial group community	Fungi	F	Soil	0.022 (0.005)	0.017 (0.006)	0.02 (0.008)	0.005 (0.006)
Microbial group community	Fungi	O	Litter	0.125 (0.052)	0.125 (0.023)	0.25 (0.087)	0.08 (0.034)
Microbial group community	Fungi	O	Soil	0.017 (0.008)	0.012 (0.008)	0.009 (0.011)	0.012 (0.018)
Microbial group community	Fungi	R	Litter	0.171 (0.08)	0.187 (0.054)	0.088 (0.102)	0.088 (0.014)
Microbial group community	Fungi	R	Soil	0.008 (0.011)	0.007 (0.01)	0.009 (0.006)	0.01 (0.021)
Microbial indicators	Bacteria_GramRatio	F	Litter	1.312 (0.159)	0.991 (0.117)	0.967 (0.197)	0.505 (0.283)
Microbial indicators	Bacteria_GramRatio	F	Soil	9.665 (9.843)	1.843 (0.302)	2.067 (0.139)	1.586 (0.398)
Microbial indicators	Bacteria_GramRatio	O	Litter	1.63 (0.068)	0.94 (0.334)	1.327 (0.147)	1.5 (0.388)
Microbial indicators	Bacteria_GramRatio	O	Soil	3.534 (1.705)	3.143 (0.802)	3.347 (0.924)	1.339 (1.013)
Microbial indicators	Bacteria_GramRatio	R	Litter	1.471 (0.149)	0.783 (0.15)	0.655 (0.112)	1.387 (0.301)
Microbial indicators	Bacteria_GramRatio	R	Soil	5.805 (2.304)	3.73 (0.695)	2.508 (0.536)	1.549 (0.93)
Microbial indicators	FungiBacteriaRatio	F	Litter	0.402 (0.099)	0.391 (0.131)	0.262 (0.05)	0.257 (0.146)
Microbial indicators	FungiBacteriaRatio	F	Soil	0.039 (0.009)	0.027 (0.011)	0.032 (0.014)	0.007 (0.009)
Microbial indicators	FungiBacteriaRatio	O	Litter	0.362 (0.281)	0.382 (0.139)	0.865 (0.352)	0.195 (0.095)
Microbial indicators	FungiBacteriaRatio	O	Soil	0.029 (0.015)	0.019 (0.013)	0.014 (0.017)	0.022 (0.033)
Microbial indicators	FungiBacteriaRatio	R	Litter	0.428 (0.198)	0.607 (0.227)	0.242 (0.281)	0.223 (0.108)
Microbial indicators	FungiBacteriaRatio	R	Soil	0.013 (0.018)	0.012 (0.016)	0.013 (0.009)	0.019 (0.038)
Soil parameters	BasalRespiration	F	Litter	56.435 (10.524)	71.43 (12.632)	55.788 (15.982)	53.737 (14.194)
Soil parameters	BasalRespiration	F	Soil	6.207 (2.246)	5.747 (2.539)	5.585 (2.326)	3.498 (1.102)
Soil parameters	BasalRespiration	O	Litter	70.64 (39.681)	85.482 (34.836)	116.348 (61.325)	60.79 (22.403)
Soil parameters	BasalRespiration	O	Soil	6.892 (5.132)	2.4 (1.427)	2.433 (1.037)	2.665 (1.717)
Soil parameters	BasalRespiration	R	Litter	105.852 (28.787)	103.173 (30.509)	139.085 (50.162)	81.84 (34.017)
Soil parameters	BasalRespiration	R	Soil	5.115 (1.427)	5.612 (3.64)	3.812 (1.944)	2.715 (0.215)
Soil parameters	LitterAmount	F	Litter	55.745 (11.324)	39.663 (28.939)	49.313 (3.504)	57.335 (31.735)
Soil parameters	LitterAmount	O	Litter	19.392 (13.744)	26.858 (13.42)	42.758 (23.064)	57.67 (29.666)
Soil parameters	LitterAmount	R	Litter	23.132 (5.665)	25.515 (7.792)	60.925 (14.379)	44.972 (15.003)
Soil parameters	MicrobialC	F	Litter	7165.058 (2519.794)	10202.74 (3965.582)	6057.352 (551.249)	9530.695 (4158.221)
Soil parameters	MicrobialC	F	Soil	535.46 (70.869)	569.763 (97.869)	433.998 (130.038)	328.032 (94.278)
Soil parameters	MicrobialC	O	Litter	12221.005 (9457.656)	5373.608 (864.799)	6037.417 (2460.197)	14052.39 (9033.586)
Soil parameters	MicrobialC	O	Soil	545.59 (353.881)	339.342 (150.387)	338.825 (252.751)	232.998 (114.357)
Soil parameters	MicrobialC	R	Litter	17739.88 (3723.849)	8957.64 (3308.806)	9575.963 (6361.767)	11819.19 (4150.833)
Soil parameters	MicrobialC	R	Soil	441.585 (154.286)	402.55 (160.92)	443.715 (144.854)	350.09 (119.536)
Soil parameters	percentC	F	Litter	34.288 (3.746)	40.29 (5.32)	36.005 (5.525)	39.302 (5.754)
Soil parameters	percentC	F	Soil	3.172 (0.366)	4.297 (1.331)	3.343 (0.439)	3.298 (0.585)
Soil parameters	percentC	O	Litter	24.97 (7.491)	28.823 (6.271)	39.658 (5.039)	31.102 (4.766)
Soil parameters	percentC	O	Soil	2.76 (1.511)	1.758 (0.686)	2.095 (0.915)	1.93 (0.645)
Soil parameters	percentC	R	Litter	34.005 (7.85)	30.765 (8.246)	48.172 (2.997)	34.57 (6.774)
Soil parameters	percentC	R	Soil	2.272 (0.654)	2.308 (0.689)	2.348 (0.779)	2.16 (0.729)
Soil parameters	percentN	F	Litter	1.277 (0.159)	1.357 (0.254)	1.228 (0.145)	1.317 (0.151)
Soil parameters	percentN	F	Soil	0.218 (0.021)	0.272 (0.067)	0.225 (0.019)	0.22 (0.024)
Soil parameters	percentN	O	Litter	0.935 (0.283)	1.008 (0.384)	1.158 (0.158)	1.252 (0.261)
Soil parameters	percentN	O	Soil	0.198 (0.113)	0.135 (0.048)	0.14 (0.056)	0.135 (0.044)
Soil parameters	percentN	R	Litter	1.337 (0.301)	1.025 (0.218)	1.48 (0.075)	1.485 (0.33)
Soil parameters	percentN	R	Soil	0.185 (0.052)	0.19 (0.059)	0.19 (0.059)	0.18 (0.049)
Soil parameters	pH	F	Litter	3.92 (0.454)	3.85 (0.194)	4.117 (0.357)	4.268 (0.257)
Soil parameters	pH	F	Soil	3.795 (0.193)	3.615 (0.225)	3.768 (0.155)	3.918 (0.211)
Soil parameters	pH	O	Litter	5.162 (0.691)	5.235 (0.691)	5.23 (0.942)	5.412 (0.357)
Soil parameters	pH	O	Soil	4.752 (0.513)	4.475 (0.187)	4.355 (0.142)	4.435 (0.187)
Soil parameters	pH	R	Litter	4.953 (0.125)	4.978 (0.342)	5.367 (0.637)	5.445 (0.31)
Soil parameters	pH	R	Soil	4.165 (0.053)	4.14 (0.079)	4.168 (0.045)	4.173 (0.096)
Soil parameters	Roots	F	Litter	0.04 (0.025)	0.018 (0.009)	0.03 (0.019)	0.01 (0.012)
Soil parameters	Roots	F	Soil	0.027 (0.004)	0.026 (0.012)	0.022 (0.014)	0.028 (0.012)
Soil parameters	Roots	O	Litter	0.027 (0.024)	0.008 (0.005)	0.002 (0.004)	0.007 (0.004)
Soil parameters	Roots	O	Soil	0.044 (0.026)	0.028 (0.014)	0.03 (0.02)	0.028 (0.011)
Soil parameters	Roots	R	Litter	0.013 (0.017)	0.008 (0.005)	0.017 (0.029)	0.021 (0.014)
Soil parameters	Roots	R	Soil	0.017 (0.007)	0.013 (0.005)	0.016 (0.011)	0.007 (0.003)
Soil parameters	WaterContent	F	Litter	0.677 (0.022)	0.62 (0.047)	0.577 (0.005)	0.667 (0.021)
Soil parameters	WaterContent	F	Soil	0.583 (0.01)	0.595 (0.039)	0.568 (0.005)	0.587 (0.01)
Soil parameters	WaterContent	O	Litter	0.562 (0.036)	0.573 (0.046)	0.518 (0.005)	0.62 (0.067)
Soil parameters	WaterContent	O	Soil	0.568 (0.013)	0.562 (0.017)	0.547 (0.017)	0.568 (0.021)
Soil parameters	WaterContent	R	Litter	0.645 (0.048)	0.573 (0.017)	0.555 (0.017)	0.65 (0.042)
Soil parameters	WaterContent	R	Soil	0.585 (0.013)	0.58 (0.008)	0.57 (0.008)	0.58 (0.008)

## Sheet: Table S4
Table S4. Non-metric multidimensional scaling showing the association of decomposer system with meteorological variables on different temporal scales, NMDS1 and NMDS2 used for visualisation in Figure 4. Both litter and soil parameters were included in the analysis. Meteorological parameters were averaged for the period of 3, 13 and 28 days before the sampling of soil parameters and were used to t…
	NMDS1	NMDS2	R2	p	Factor	Significance	Land use
2	0.242204	0.970225	0.437822	0.027	AirHumidity13d	TRUE	Rainforest
3	0.229446	0.973321	0.376644	0.049	AirHumidity28d	TRUE	Rainforest
4	-0.370385	-0.928878	0.069801	0.589	AirHumidity3d	FALSE	Rainforest
5	0.351655	0.93613	0.542888	0.006	SoilMoisture13d	TRUE	Rainforest
6	0.279864	0.96004	0.458484	0.018	SoilMoisture28d	TRUE	Rainforest
7	0.552575	0.833463	0.626601	0.002	SoilMoisture3d	TRUE	Rainforest
8	-0.630143	0.776479	0.789457	0.001	AirHumidity13d	TRUE	Rubber
9	-0.548647	0.836054	0.702897	0.002	AirHumidity28d	TRUE	Rubber
10	-0.897299	-0.441423	0.717472	0.001	AirHumidity3d	TRUE	Rubber
11	-0.149157	0.988814	0.766505	0.001	SoilMoisture13d	TRUE	Rubber
12	-0.059694	0.998217	0.75391	0.001	SoilMoisture28d	TRUE	Rubber
13	-0.227888	0.973687	0.752445	0.001	SoilMoisture3d	TRUE	Rubber
14	-0.778507	0.627636	0.402403	0.023	AirHumidity13d	TRUE	Oil palm
15	-0.939356	0.342943	0.303403	0.075	AirHumidity28d	FALSE	Oil palm
16	-0.653964	0.756526	0.438328	0.027	AirHumidity3d	TRUE	Oil palm
17	-0.695422	0.718602	0.370815	0.037	SoilMoisture13d	TRUE	Oil palm
18	-0.916706	0.399563	0.159701	0.325	SoilMoisture28d	FALSE	Oil palm
19	-0.658421	0.752649	0.525864	0.007	SoilMoisture3d	TRUE	Oil palm

## Sheet: Table S5
Table S5. Results of linear models (LM). Model types: Poisson - generalised LM with Poisson distribution and mixed effects; Gaussian - ordinary LM with mixed effects; Lognormal - ordinary LM with mixed effects with log-transformed data; Gls - generalized least squares models. Degrees of freedom are 3 for Season, 2 for Land use, 1 for layer (litter or soil), 6 for Season × Land use interaction, 3 …
Parameter group	Parameter	Model type	Factor	Chi-squared	p	Significance level
Animals	AnimalMetabolism	gls	(Intercept)	3.12	0.0814	NA
Animals	AnimalMetabolism	gls	Season	0.84	0.476	NA
Animals	AnimalMetabolism	gls	Land use	1.34	0.268	NA
Animals	AnimalMetabolism	gls	Layer	23.41	0	***
Animals	AnimalMetabolism	gls	Season×Land use	1.25	0.2927	NA
Animals	AnimalMetabolism	gls	Season×Layer	2.54	0.0633	NA
Animals	AnimalMetabolism	gls	Land use×Layer	0.95	0.3927	NA
Animals	AnimalMetabolism	gls	Season×Land use×Layer	0.83	0.5485	NA
Animals	Coleoptera	poisson	Season	932399	0	***
Animals	Coleoptera	poisson	Land use	3.01218e+06	0	***
Animals	Coleoptera	poisson	Layer	56843.5	0	***
Animals	Coleoptera	poisson	Season×Land use	5.72482e+07	0	***
Animals	Coleoptera	poisson	Season×Layer	1.48705e+06	0	***
Animals	Coleoptera	poisson	Land use×Layer	3.88657e+06	0	***
Animals	Coleoptera	poisson	Season×Land use×Layer	6.01271e+07	0	***
Animals	Collembola	gls	(Intercept)	175.16	0	***
Animals	Collembola	gls	Season	0.19	0.9009	NA
Animals	Collembola	gls	Land use	18.47	0	***
Animals	Collembola	gls	Layer	0.22	0.6419	NA
Animals	Collembola	gls	Season×Land use	1.05	0.4022	NA
Animals	Collembola	gls	Season×Layer	4.63	0.0051	**
Animals	Collembola	gls	Land use×Layer	7.02	0.0016	**
Animals	Collembola	gls	Season×Land use×Layer	0.75	0.6114	NA
Animals	Diptera	poisson	Season	20.46	0.001	**
Animals	Diptera	poisson	Land use	10.08	0.073	NA
Animals	Diptera	poisson	Layer	78.44	0	***
Animals	Diptera	poisson	Season×Land use	28.18	0.0004	***
Animals	Diptera	poisson	Season×Layer	23.06	0.0003	***
Animals	Diptera	poisson	Land use×Layer	13.3	0.0099	**
Animals	Diptera	poisson	Season×Land use×Layer	15.72	0.0153	*
Animals	Formicidae	gls	(Intercept)	23.44	0	***
Animals	Formicidae	gls	Season	0.61	0.6094	NA
Animals	Formicidae	gls	Land use	0.6	0.5511	NA
Animals	Formicidae	gls	Layer	1.23	0.2714	NA
Animals	Formicidae	gls	Season×Land use	1.6	0.161	NA
Animals	Formicidae	gls	Season×Layer	2.5	0.0661	NA
Animals	Formicidae	gls	Land use×Layer	1.77	0.177	NA
Animals	Formicidae	gls	Season×Land use×Layer	1.22	0.3082	NA
Animals	Mesostigmata	gls	(Intercept)	80.04	0	***
Animals	Mesostigmata	gls	Season	5.1	0.0029	**
Animals	Mesostigmata	gls	Land use	1.24	0.2942	NA
Animals	Mesostigmata	gls	Layer	29.39	0	***
Animals	Mesostigmata	gls	Season×Land use	1.54	0.1784	NA
Animals	Mesostigmata	gls	Season×Layer	2.4	0.0747	NA
Animals	Mesostigmata	gls	Land use×Layer	10.22	0.0001	***
Animals	Mesostigmata	gls	Season×Land use×Layer	0.31	0.9281	NA
Animals	Oribatida	gls	(Intercept)	104.08	0	***
Animals	Oribatida	gls	Season	6.14	0.0009	***
Animals	Oribatida	gls	Land use	0.15	0.8596	NA
Animals	Oribatida	gls	Layer	44.13	0	***
Animals	Oribatida	gls	Season×Land use	1.13	0.3557	NA
Animals	Oribatida	gls	Season×Layer	2.03	0.1169	NA
Animals	Oribatida	gls	Land use×Layer	14.88	0	***
Animals	Oribatida	gls	Season×Land use×Layer	0.55	0.7648	NA
Animals	Psocoptera	poisson	Season	28.63	0	***
Animals	Psocoptera	poisson	Land use	0.82	0.6648	NA
Animals	Psocoptera	poisson	Layer	34.28	0	***
Animals	Psocoptera	poisson	Season×Land use	17.49	0.0076	**
Animals	Psocoptera	poisson	Season×Layer	20.49	0.0001	***
Animals	Psocoptera	poisson	Land use×Layer	0.54	0.7637	NA
Animals	Psocoptera	poisson	Season×Land use×Layer	5.67	0.4611	NA
Animals	Symphyla	poisson	Season	1.24	0.7442	NA
Animals	Symphyla	poisson	Land use	73.9	0	***
Animals	Symphyla	poisson	Layer	129.36	0	***
Animals	Symphyla	poisson	Season×Land use	14.87	0.0213	*
Animals	Symphyla	poisson	Season×Layer	41.12	0	***
Animals	Symphyla	poisson	Land use×Layer	5.95	0.051	NA
Animals	Symphyla	poisson	Season×Land use×Layer	3.59	0.7315	NA
Microbial community	Bacteria gram- (cy17_0)	gaussian	Season	90.95	0	***
Microbial community	Bacteria gram- (cy17_0)	gaussian	Land use	0.69	0.7085	NA
Microbial community	Bacteria gram- (cy17_0)	gaussian	Layer	0.11	0.7429	NA
Microbial community	Bacteria gram- (cy17_0)	gaussian	Season×Land use	13.92	0.0306	*
Microbial community	Bacteria gram- (cy17_0)	gaussian	Season×Layer	9.6	0.0223	*
Microbial community	Bacteria gram- (cy17_0)	gaussian	Land use×Layer	4.36	0.113	NA
Microbial community	Bacteria gram- (cy17_0)	gaussian	Season×Land use×Layer	11.45	0.0755	NA
Microbial community	Bacteria gram- (cy19_0)	gaussian	Season	16.9	0.0007	***
Microbial community	Bacteria gram- (cy19_0)	gaussian	Land use	34.62	0	***
Microbial community	Bacteria gram- (cy19_0)	gaussian	Layer	37.74	0	***
Microbial community	Bacteria gram- (cy19_0)	gaussian	Season×Land use	20.38	0.0024	**
Microbial community	Bacteria gram- (cy19_0)	gaussian	Season×Layer	31.04	0	***
Microbial community	Bacteria gram- (cy19_0)	gaussian	Land use×Layer	0.45	0.8005	NA
Microbial community	Bacteria gram- (cy19_0)	gaussian	Season×Land use×Layer	14.7	0.0228	*
Microbial community	Bacteria gram+ (a15_0)	gls	(Intercept)	34245.2	0	***
Microbial community	Bacteria gram+ (a15_0)	gls	Season	4.1	0.0096	**
Microbial community	Bacteria gram+ (a15_0)	gls	Land use	83.89	0	***
Microbial community	Bacteria gram+ (a15_0)	gls	Layer	273.62	0	***
Microbial community	Bacteria gram+ (a15_0)	gls	Season×Land use	2.92	0.0131	*
Microbial community	Bacteria gram+ (a15_0)	gls	Season×Layer	2.16	0.0999	NA
Microbial community	Bacteria gram+ (a15_0)	gls	Land use×Layer	4.16	0.0195	*
Microbial community	Bacteria gram+ (a15_0)	gls	Season×Land use×Layer	3.45	0.0047	**
Microbial community	Bacteria gram+ (i15_0)	gls	(Intercept)	9253.38	0	***
Microbial community	Bacteria gram+ (i15_0)	gls	Season	9.28	0	***
Microbial community	Bacteria gram+ (i15_0)	gls	Land use	1.39	0.2563	NA
Microbial community	Bacteria gram+ (i15_0)	gls	Layer	580.35	0	***
Microbial community	Bacteria gram+ (i15_0)	gls	Season×Land use	0.54	0.7775	NA
Microbial community	Bacteria gram+ (i15_0)	gls	Season×Layer	4.29	0.0077	**
Microbial community	Bacteria gram+ (i15_0)	gls	Land use×Layer	1.91	0.1557	NA
Microbial community	Bacteria gram+ (i15_0)	gls	Season×Land use×Layer	8.37	0	***
Microbial community	Bacteria gram+ (i16_0)	gaussian	Season	72.06	0	***
Microbial community	Bacteria gram+ (i16_0)	gaussian	Land use	23.07	0	***
Microbial community	Bacteria gram+ (i16_0)	gaussian	Layer	132.38	0	***
Microbial community	Bacteria gram+ (i16_0)	gaussian	Season×Land use	9.97	0.1259	NA
Microbial community	Bacteria gram+ (i16_0)	gaussian	Season×Layer	68.98	0	***
Microbial community	Bacteria gram+ (i16_0)	gaussian	Land use×Layer	21.6	0	***
Microbial community	Bacteria gram+ (i16_0)	gaussian	Season×Land use×Layer	45.66	0	***
Microbial community	Bacteria gram+ (i17_0)	gaussian	Season	7.31	0.0625	NA
Microbial community	Bacteria gram+ (i17_0)	gaussian	Land use	1.68	0.4313	NA
Microbial community	Bacteria gram+ (i17_0)	gaussian	Layer	546.79	0	***
Microbial community	Bacteria gram+ (i17_0)	gaussian	Season×Land use	4.82	0.5666	NA
Microbial community	Bacteria gram+ (i17_0)	gaussian	Season×Layer	7.22	0.0653	NA
Microbial community	Bacteria gram+ (i17_0)	gaussian	Land use×Layer	5.02	0.0814	NA
Microbial community	Bacteria gram+ (i17_0)	gaussian	Season×Land use×Layer	12.9	0.0446	*
Microbial community	Fungi (c18_2w6.9)	gls	(Intercept)	8431.51	0	***
Microbial community	Fungi (c18_2w6.9)	gls	Season	13.86	0	***
Microbial community	Fungi (c18_2w6.9)	gls	Land use	1.02	0.3664	NA
Microbial community	Fungi (c18_2w6.9)	gls	Layer	677.15	0	***
Microbial community	Fungi (c18_2w6.9)	gls	Season×Land use	2.26	0.0472	*
Microbial community	Fungi (c18_2w6.9)	gls	Season×Layer	1.41	0.2461	NA
Microbial community	Fungi (c18_2w6.9)	gls	Land use×Layer	1	0.3732	NA
Microbial community	Fungi (c18_2w6.9)	gls	Season×Land use×Layer	4.12	0.0013	**
Microbial indicators	Bacteria_GramRatio	gls	(Intercept)	152.07	0	***
Microbial indicators	Bacteria_GramRatio	gls	Season	17.3	0	***
Microbial indicators	Bacteria_GramRatio	gls	Land use	8.41	0.0005	***
Microbial indicators	Bacteria_GramRatio	gls	Layer	135.04	0	***
Microbial indicators	Bacteria_GramRatio	gls	Season×Land use	5.81	0.0001	***
Microbial indicators	Bacteria_GramRatio	gls	Season×Layer	7.4	0.0002	***
Microbial indicators	Bacteria_GramRatio	gls	Land use×Layer	2.81	0.0666	NA
Microbial indicators	Bacteria_GramRatio	gls	Season×Land use×Layer	3.94	0.0018	**
Microbial indicators	FungiBacteriaRatio	gls	(Intercept)	2048.44	0	***
Microbial indicators	FungiBacteriaRatio	gls	Season	9.24	0	***
Microbial indicators	FungiBacteriaRatio	gls	Land use	2.33	0.1046	NA
Microbial indicators	FungiBacteriaRatio	gls	Layer	532.12	0	***
Microbial indicators	FungiBacteriaRatio	gls	Season×Land use	1.05	0.4006	NA
Microbial indicators	FungiBacteriaRatio	gls	Season×Layer	1.01	0.3918	NA
Microbial indicators	FungiBacteriaRatio	gls	Land use×Layer	1.22	0.3008	NA
Microbial indicators	FungiBacteriaRatio	gls	Season×Land use×Layer	2.86	0.0149	*
Microbial indicators	Stress1	lognormal	Season	6.75	0.0804	NA
Microbial indicators	Stress1	lognormal	Land use	14.14	0.0008	***
Microbial indicators	Stress1	lognormal	Layer	21.91	0	***
Microbial indicators	Stress1	lognormal	Season×Land use	7.85	0.2495	NA
Microbial indicators	Stress1	lognormal	Season×Layer	7.53	0.0567	NA
Microbial indicators	Stress1	lognormal	Land use×Layer	1.82	0.403	NA
Microbial indicators	Stress1	lognormal	Season×Land use×Layer	5.01	0.5425	NA
Microbial indicators	Stress2	gls	(Intercept)	1972.82	0	***
Microbial indicators	Stress2	gls	Season	28.9	0	***
Microbial indicators	Stress2	gls	Land use	9.63	0.0002	***
Microbial indicators	Stress2	gls	Layer	9.07	0.0036	**
Microbial indicators	Stress2	gls	Season×Land use	1.66	0.1431	NA
Microbial indicators	Stress2	gls	Season×Layer	15.23	0	***
Microbial indicators	Stress2	gls	Land use×Layer	0.07	0.931	NA
Microbial indicators	Stress2	gls	Season×Land use×Layer	1.13	0.3562	NA
Soil parameters	BasalRespiration	gls	(Intercept)	186.21	0	***
Soil parameters	BasalRespiration	gls	Season	3.64	0.017	*
Soil parameters	BasalRespiration	gls	Land use	1.5	0.2296	NA
Soil parameters	BasalRespiration	gls	Layer	262.78	0	***
Soil parameters	BasalRespiration	gls	Season×Land use	0.92	0.4876	NA
Soil parameters	BasalRespiration	gls	Season×Layer	2.73	0.0505	NA
Soil parameters	BasalRespiration	gls	Land use×Layer	8.37	0.0006	***
Soil parameters	BasalRespiration	gls	Season×Land use×Layer	0.8	0.5743	NA
Soil parameters	LitterAmount	gaussian	Season	18.7	0.0003	***
Soil parameters	LitterAmount	gaussian	Land use	2.91	0.2329	NA
Soil parameters	LitterAmount	gaussian	Season×Land use	11.01	0.0881	NA
Soil parameters	MicrobialC	gls	(Intercept)	282.34	0	***
Soil parameters	MicrobialC	gls	Season	2.87	0.0424	*
Soil parameters	MicrobialC	gls	Land use	1.18	0.3126	NA
Soil parameters	MicrobialC	gls	Layer	180.39	0	***
Soil parameters	MicrobialC	gls	Season×Land use	0.6	0.7309	NA
Soil parameters	MicrobialC	gls	Season×Layer	3.26	0.0266	*
Soil parameters	MicrobialC	gls	Land use×Layer	3.22	0.0461	*
Soil parameters	MicrobialC	gls	Season×Land use×Layer	1.47	0.2011	NA
Soil parameters	percentC	gls	(Intercept)	739.29	0	***
Soil parameters	percentC	gls	Season	0.28	0.8387	NA
Soil parameters	percentC	gls	Land use	14.66	0	***
Soil parameters	percentC	gls	Layer	1376.45	0	***
Soil parameters	percentC	gls	Season×Land use	1.29	0.2707	NA
Soil parameters	percentC	gls	Season×Layer	6.45	0.0006	***
Soil parameters	percentC	gls	Land use×Layer	4.07	0.0212	*
Soil parameters	percentC	gls	Season×Land use×Layer	2.53	0.0282	*
Soil parameters	percentN	gls	(Intercept)	949.34	0	***
Soil parameters	percentN	gls	Season	0.11	0.9519	NA
Soil parameters	percentN	gls	Land use	10.34	0.0001	***
Soil parameters	percentN	gls	Layer	848.11	0	***
Soil parameters	percentN	gls	Season×Land use	0.87	0.5203	NA
Soil parameters	percentN	gls	Season×Layer	2.36	0.0784	NA
Soil parameters	percentN	gls	Land use×Layer	2.86	0.0639	NA
Soil parameters	percentN	gls	Season×Land use×Layer	1.3	0.2685	NA
Soil parameters	pH	gls	(Intercept)	17582.6	0	***
Soil parameters	pH	gls	Season	3.5	0.0197	*
Soil parameters	pH	gls	Land use	78.48	0	***
Soil parameters	pH	gls	Layer	95.83	0	***
Soil parameters	pH	gls	Season×Land use	0.43	0.8592	NA
Soil parameters	pH	gls	Season×Layer	1.85	0.1458	NA
Soil parameters	pH	gls	Land use×Layer	14.98	0	***
Soil parameters	pH	gls	Season×Land use×Layer	0.19	0.9792	NA
Soil parameters	Roots	gaussian	Season	13.05	0.0045	**
Soil parameters	Roots	gaussian	Land use	3.15	0.207	NA
Soil parameters	Roots	gaussian	Layer	8.3	0.004	**
Soil parameters	Roots	gaussian	Season×Land use	6.67	0.352	NA
Soil parameters	Roots	gaussian	Season×Layer	1.52	0.6768	NA
Soil parameters	Roots	gaussian	Land use×Layer	16.53	0.0003	***
Soil parameters	Roots	gaussian	Season×Land use×Layer	9.91	0.1283	NA
Soil parameters	WaterContent	gls	(Intercept)	71933.3	0	***
Soil parameters	WaterContent	gls	Season	9.95	0	***
Soil parameters	WaterContent	gls	Land use	16.62	0	***
Soil parameters	WaterContent	gls	Layer	25.12	0	***
Soil parameters	WaterContent	gls	Season×Land use	0.43	0.8583	NA
Soil parameters	WaterContent	gls	Season×Layer	10.06	0	***
Soil parameters	WaterContent	gls	Land use×Layer	5.3	0.0071	**
Soil parameters	WaterContent	gls	Season×Land use×Layer	1.14	0.3486	NA
